# Supplementary material for: Immunotherapy targeting plasma ASM is protective in a mouse model of Alzheimer’s disease
Source: Nat Commun. 2023 Mar 24;14:1631. doi: 10.1038/s41467-023-37316-z (PMC10036484; doi:10.1038/s41467-023-37316-z)
Supplement: Supplementary file 4 — Source Data [file 41467_2023_37316_MOESM4_ESM.xlsx]

## Sheet: Figure 1b
					ASM (nmol/ml/h)
				sex	WT-WT		sex	OX-WT		sex	WT-AD		sex	OX-AD
					WT	WT		OX	WT		WT	AD		OX	AD
			1	Male	0.36735	0.335183	Male	2.82642	4.21958	Male	0.58	0.455	Male	2.843	3.513
			2	Female	0.443317	0.333967	Female	3.4033	2.49042	Female	0.373	0.473	Female	2.697	2.252
			3	Male	0.5707	0.296975	Male	3.54537	3.59367	Male	0.503	0.548	Male	3.75	3.212
			4	Female	0.500558	0.588583	Female	2.49243	3.04417	Female	0.388	0.407	Female	3.953	5.207
			5	Male	0.287175	0.177933	Male	4.83354	3.0032	Male	0.277	0.41	Male	3.844	5.953
			6	Female	0.243317	0.265033	Female	4.90508	4.01683	Female	0.562	0.258	Female	3.175	3.463
			7	Male	0.325325	0.58485	Male	2.72883	2.1737	Male	0.336	0.579	Male	5.112	4.435
			8	Female	0.38102	0.36671	Female	4.03325	2.52283	Female	0.599	0.317	Female	1.925	1.575
			9							Male	0.518	0.425	Male	3.345	2.783
			10							Female	0.405	0.715	Female	4.012	3.692
			11							Male	0.972	0.545	Male	4.68	3.422
			12							Female	0.38	0.447	Female	2.55	4.35
			13										Male	1.993	3.088
			14										Female	3.988	2.323

## Sheet: Figure 1c
			WT from WT-WT pair
		sex	Male			Female
			1	2	3	4	5
		Cer-16	80.7444	52.5448	64.554	90.544	70.544
		Cer-18	94.8743	50.645	78.546	40.545	111.215
		Cer-20	3.31921	2.47192	2.85837	4.21548	5.15466
		Cer-22	12.1348	4.94417	7.88719	10.5447	12.8456
		Cer-24	40.2572	2.48675	24.3228	30.1544	12.5488
			WT from OX-WT pair
		sex	Male			Female
			1	2	3	4	5
		Cer-16	48.566	92.548	75.684	99.548	50.6485
		Cer-18	55.6485	105.488	95.3214	40.541	84.5132
		Cer-20	3.8456	2.48865	4.51654	1.5468	5.64852
		Cer-22	18.6485	15.6452	10.5486	3.84652	6.4551
		Cer-24	30.5486	18.6454	28.6545	19.6548	40.6542
			AD from WT-AD pair
		sex	Male			Female
			1	2	3	4	5	6
		Cer-16	42.3268	47.0311	47.2885	137.725	75.985	99.5852
		Cer-18	40.1425	59.2291	63.0298	50.3403	66.1594	77.4608
		Cer-20	5.39428	2.93779	3.08393	1.68373	2.28749	3.62009
		Cer-22	17.134	3.6657	4.85405	13.0105	8.12309	11.0347
		Cer-24	35.045	4.67018	6.76626	68.6343	22.4673	16.6267
			AD from OX-AD pair
		sex	Male			Female
			1	2	3	4	5	6
		Cer-16	85.966	97.9065	61.9603	132.839	63.8292	58.1208
		Cer-18	113.477	55.7047	79.7251	107.228	47.5151	76.3337
		Cer-20	5.24599	3.25609	3.8636	2.09942	5.6448	3.29891
		Cer-22	11.3362	9.38922	6.08865	11.9867	17.7712	6.8753
		Cer-24	60.4247	54.0555	17.5692	46.9094	65.739	10.8129

## Sheet: Figure 1d
			ASM (nmol/mg/h)
		sex	WT from WT-WT pair	sex	WT from OX-WT pair	sex	AD from WT-AD pair	sex	AD from OX-AD pair
	1	male	15.1556	male	17.8172	male	15.3116	male	16.0158
	2	male	14.658	male	15.6855	male	19.0834	male	15.6899
	3	male	17.554	male	16.75	male	11.2841	male	12.177
	4	female	16.325	female	15.65	female	15.1838	female	12.4071
	5	female	14.584	female	13.546	female	15.2157	female	14.5983
	6							female	12.3038
	7							female	11.9905

## Sheet: Figure 1e
				% Area occupied by plaques
			sex	WT from WT-WT pair	sex	WT from OX-WT pair	sex	AD from WT-AD pair	sex	AD from OX-AD pair
		1	male	0.004381	male	0.001724	male	0.001957	male	0.038261
		2	male	0.006248	female	0.001724	male	0.005135	male	0.059196
		3	male	0.004453	male	0.004453	male	0.020531	male	0.034079
		4	female	0.003375	male	0.004381	female	0.010013	female	0.029132
		5	female	0.006464	female	0.006248	female	0.003519	female	0.060161
		6							female	0.044058
		7							female	0.051951

## Sheet: Figure 1f
				6E10 (% labeled area)
			sex	WT from WT-WT pair	sex	WT from OX-WT pair	sex	AD from WT-AD pair	sex	AD from OX-AD pair
		1	male	0.010342	male	0.023796	male	0.026824	male	0.048154
		2	male	0.028727	male	0.019128	male	0.016171	male	0.049267
		3	male	0.014507	male	0.012496	male	0.016668	male	0.046431
		4	female	0.02372	female	0.02212	female	0.028727	female	0.024855
		5	female	0.009265	female	0.006775	female	0.014507	female	0.046826
		6							female	0.061046
		7							female	0.039716

## Sheet: Figure 1g
				Ab40 (pg/g brain)
			sex	WT from WT-WT pair	sex	WT from OX-WT pair	sex	AD from WT-AD pair	sex	AD from OX-AD pair
		1	male	1012.65	male	953.32	male	1283.4	male	1552.4
		2	male	958.44	male	986.44	male	1078.3	male	1570.4
		3	male	986.24	male	1012.3	male	1035.85	male	1271.7
		4	female	1042.65	female	1017.5	female	1016.98	female	1075.94
		5	female	1084.56	female	1024.6	female	1012.26	female	1113.68
		6							female	1408.49
				Ab42 (pg/g brain)
			sex	WT from WT-WT pair	sex	WT from OX-WT pair	sex	AD from WT-AD pair	sex	AD from OX-AD pair
		1	male	1154.65	male	1235.66	male	1797.6	male	2084.2
		2	male	1254.88	male	1345.5	male	1331.11	male	1936.6
		3	male	1054.88	male	1425.8	male	1286.67	male	1575.56
		4	female	1267.54	female	1027.6	female	1231.11	female	1608.89
		5	female	1154.65	female	1164.5	female	1297.78	female	1631.11
		6							female	1608.89

## Sheet: Figure 1h
				Iba1 burden (% labeled area)
			sex	WT from WT-WT pair	sex	WT from OX-WT pair	sex	AD from WT-AD pair	sex	AD from OX-AD pair
		1	male	0.1649	male	0.291979	male	0.262526	male	0.28564
		2	male	0.169312	male	0.289719	male	0.233913	male	0.336284
		3	male	0.237403	male	0.259162	male	0.262899	male	0.444887
		4	female	0.230941	female	0.279008	female	0.169312	female	0.436167
		5	female	0.259777	female	0.237758	female	0.237403	female	0.416331
		6							female	0.439515
		7							female	0.310357

## Sheet: Figure 1i
				GFAP burden (% labeled area)
			sex	WT from WT-WT pair	sex	WT from OX-WT pair	sex	AD from WT-AD pair	sex	AD from OX-AD pair
		1	male	0.08611	male	0.133262	male	0.158066	male	0.596783
		2	male	0.183903	male	0.205956	male	0.063865	male	0.421941
		3	male	0.0984329	male	0.187039	male	0.207235	male	0.365376
		4	female	0.105564	female	0.124078	female	0.183903	female	0.407942
		5	female	0.176266	female	0.21297	female	0.176266	female	0.433262
		6							female	0.593479
		7							female	0.587039

## Sheet: Figure 1j
			WT from WT-WT pair								WT from OX-WT pair
			Male		Female						Male		Female
			1	2	3	4					1	2	3	4
		Tnf-α	1	0.95	1.06	0.97				Tnf-α	1.12	1.15	1.1	1.02
		Il-1β	1	0.99	0.87	1.15				Il-1β	1.15	1.16	1.18	1.05
		Il-6	1	0.97	1.05	0.99				Il-6	1.02	0.98	1.1	0.99
		iNos	0.92	1.02	0.98	1.06				iNos	0.95	0.98	0.89	1.07
		Il-10	0.9	0.94	1.12	1.04				Il-10	1.08	0.95	0.84	0.93
		Il-4	1.12	1.02	0.98	0.87				Il-4	1.04	0.99	1	0.95
		Tgf-β	0.99	0.94	1.02	1.04				Tgf-β	0.84	0.98	0.97	0.85
		Arg1	0.94	0.98	1.05	1.02				Arg1	0.92	0.9	0.82	0.91
			AD from WT-AD pair								AD from OX-AD pair
			Male		Female						Male			Female
			1	2	3	4					1	2	3	4	5	6
		Tnf-α	1.08	1.2	0.92	0.79				Tnf-α	1.63	1.91	1.66	1.9	1.19	1.33
		Il-1β	1.09	0.98	0.9	1.04				Il-1β	1.14	1.4	1.67	1.47	1.25	1.17
		Il-6	0.8	0.85	1.04	1.31				Il-6	1.2	1.45	1.27	1.11	1.75	1.32
		iNos	0.88	0.92	1.13	1.07				iNos	0.71	0.89	0.89	0.87	1.54	1.17
		Il-10	0.67	0.96	1.29	1.08				Il-10	0.67	1.24	1.15	1.43	1.13	0.9
		Il-4	0.77	1.1	0.96	1.17				Il-4	0.85	1.21	0.77	1.18	1.3	0.83
		Tgf-β	0.99	0.95	1.05	1.01				Tgf-β	0.7	0.83	0.63	0.71	0.78	0.83
		Arg1	0.98	0.96	1.04	1.02				Arg1	0.77	0.71	0.93	0.93	0.69	0.91

## Sheet: Figure 1k
				Microglia volume (mm3)
			Sex	WT from WT-WT pair	WT from OX-WT pair	AD from WT-AD pair	AD from OX-AD pair
		1	male	148.654	215.654	165.902	432.74
		2	male	158.849	228.577	183.562	310.8
		3	female	200.548	198.546	174.732	302.98
		4	female	195.546	202.546	216.851	250.14
				Cell body size (mm2)
			Sex	WT from WT-WT pair	WT from OX-WT pair	AD from WT-AD pair	AD from OX-AD pair
		1	male	18.654	23.548	19.683	41.892
		2	male	17.655	20.52	22.89	31.197
		3	female	19.546	28.146	21.286	29.377
		4	female	24.577	19.546	25.575	28.26
				Dendrite length (mm)
			Sex	WT from WT-WT pair	WT from OX-WT pair	AD from WT-AD pair	AD from OX-AD pair
		1	male	198.654	295.645	272.64	455.63
		2	male	204.545	204.654	184.46	451.339
		3	female	235.615	225.754	250.38	346.746
		4	female	185.654	258.315	177.96	390.791
				N. of terminal pt.
			Sex	WT from WT-WT pair	WT from OX-WT pair	AD from WT-AD pair	AD from OX-AD pair
		1	male	20	22	15	28
		2	male	19	24	25	28
		3	female	18	20	18	25
		4	female	16	23	17	32
				N. of segments
			Sex	WT from WT-WT pair	WT from OX-WT pair	AD from WT-AD pair	AD from OX-AD pair
		1	male	30	38	35	54
		2	male	32	34	33	54
		3	female	29	39	28	48
		4	female	35	40	40	34
				N. of branch pt.
			Sex	WT from WT-WT pair	WT from OX-WT pair	AD from WT-AD pair	AD from OX-AD pair
		1	male	11	17	14	26
		2	male	12	15	12	26
		3	female	15	13	16	23
		4	female	10	19	13	15

[truncated: 142 more sheets: Figure 2a, Figure 2b, Figure 2c, Figure 2d, Figure 2e, Figure 2f, Figure 2g, Figure 2h, Figure 2i, Figure 2j, Figure 2k, Figure 2l, Figure 3b, Figure 3c, Figure 3d, Figure 3e, Figure 3f, Figure 3g, Figure 3h, Figure 3i …]
